# Supplementary material for: Characterization of the Antigenic Heterogeneity of Lipoarabinomannan, the Major Surface Glycolipid of Mycobacterium tuberculosis, and Complexity of Antibody Specificities toward This Antigen
Source: J Immunol. 2018 Apr 2;200(9):3053–66. doi: 10.4049/jimmunol.1701673 (PMC5911930; doi:10.4049/jimmunol.1701673)
Supplement: Data Supplement [file JI_1701673.zip]

Archive with 2 entries (2 files):
- JI_1701673_Supplemental_Figures_1.pdf
- manifest.xml
